# Supplementary material for: Quantifying the polygenic contribution to variable expressivity in eleven rare genetic disorders
Source: Nat Commun. 2019 Oct 25;10:4897. doi: 10.1038/s41467-019-12869-0 (PMC6814771; doi:10.1038/s41467-019-12869-0)
Supplement: Supplementary file 3 — Supplementary Data 1 [file 41467_2019_12869_MOESM3_ESM.xlsx]

## Sheet: Testing Cohort Variants
Variants (cDNA)	Chr:Pos:Ref:Alt	Consequence	Gene
NM_000384.2:c.10259del	2:21006608:AT:A	frameshift_variant	APOB
NM_000384.2:c.10345A>T	2:21006523:T:A	stop_gained	APOB
NM_000384.2:c.10579C>T	2:21006289:G:A	missense_variant	APOB
NM_000384.2:c.10580G>A	2:21006288:C:T	missense_variant	APOB
NM_000384.2:c.10781G>A	2:21006087:C:T	stop_gained	APOB
NM_000384.2:c.10848del	2:21006019:CA:C	frameshift_variant	APOB
NM_000384.2:c.11124del	2:21005743:CA:C	frameshift_variant	APOB
NM_000384.2:c.11712del	2:21005155:TG:T	frameshift_variant	APOB
NM_000384.2:c.1315C>T	2:21032391:G:A	stop_gained	APOB
NM_000384.2:c.2115del	2:21026916:CA:C	frameshift_variant	APOB
NM_000384.2:c.3778G>T	2:21014512:C:A	stop_gained	APOB
NM_000384.2:c.4139_4140del	2:21013235:CTG:C	frameshift_variant	APOB
NM_000384.2:c.5551_5558del	2:21011309:TGCTTTATA:T	frameshift_variant	APOB
NM_000384.2:c.5997C>A	2:21010871:G:T	stop_gained	APOB
NM_000384.2:c.6034C>T	2:21010834:G:A	stop_gained	APOB
NM_000384.2:c.6143del	2:21010724:CT:C	frameshift_variant	APOB
NM_000384.2:c.6679del	2:21010188:TG:T	frameshift_variant	APOB
NM_000384.2:c.671del	2:21037121:TG:T	frameshift_variant	APOB
NM_000384.2:c.6835C>T	2:21010033:G:A	stop_gained	APOB
NM_000384.2:c.6937_6938insGATAATTCATTAAGC	2:21009930:A:AGCTTAATGAATTATC	stop_gained&protein_altering_variant	APOB
NM_000384.2:c.7151_7155del	2:21009712:TCTTAA:T	frameshift_variant	APOB
NM_000384.2:c.7558C>T	2:21009310:G:A	stop_gained	APOB
NM_000384.2:c.7564C>T	2:21009304:G:A	stop_gained	APOB
NM_000384.2:c.7907T>A	2:21008961:A:T	stop_gained	APOB
NM_000384.2:c.8739_8740del	2:21008127:AAC:A	frameshift_variant	APOB
NM_000384.2:c.8898dup	2:21007969:G:GT	frameshift_variant	APOB
NM_000384.2:c.9115_9119del	2:21007748:TGAAAA:T	frameshift_variant	APOB
NM_000384.2:c.9152del	2:21007715:GT:G	frameshift_variant	APOB
NM_000384.2:c.9200del	2:21007667:CT:C	frameshift_variant	APOB
NM_000384.2:c.9589_9592del	2:21007275:CTGAT:C	frameshift_variant	APOB
NM_000384.2:c.9595C>T	2:21007273:G:A	stop_gained	APOB
NM_000527.4:c.100T>G	19:11100255:T:G	missense_variant	LDLR
NM_000527.4:c.1223A>T	19:11113314:A:T	missense_variant	LDLR
NM_000527.4:c.1246C>T	19:11113337:C:T	missense_variant	LDLR
NM_000527.4:c.1247G>A	19:11113338:G:A	missense_variant	LDLR
NM_000527.4:c.1285G>A	19:11113376:G:A	missense_variant	LDLR
NM_000527.4:c.1329G>C	19:11113420:G:C	missense_variant	LDLR
NM_000527.4:c.1358+2T>A	19:11113451:T:A	splice_donor_variant	LDLR
NM_000527.4:c.1359-1G>A	19:11113534:G:A	splice_acceptor_variant	LDLR
NM_000527.4:c.1428dup	19:11113599:G:GC	frameshift_variant	LDLR
NM_000527.4:c.1447T>C	19:11113623:T:C	missense_variant	LDLR
NM_000527.4:c.1478_1479del	19:11113651:ACT:A	frameshift_variant	LDLR
NM_000527.4:c.1529C>T	19:11113705:C:T	missense_variant	LDLR
NM_000527.4:c.1618G>A	19:11116125:G:A	missense_variant	LDLR
NM_000527.4:c.1646G>A	19:11116153:G:A	missense_variant	LDLR
NM_000527.4:c.1691A>G	19:11116198:A:G	missense_variant	LDLR
NM_000527.4:c.1705+1G>A	19:11116213:G:A	splice_donor_variant	LDLR
NM_000527.4:c.1745T>C	19:11116898:T:C	missense_variant	LDLR
NM_000527.4:c.1774G>A	19:11116927:G:A	missense_variant	LDLR
NM_000527.4:c.1775G>A	19:11116928:G:A	missense_variant	LDLR
NM_000527.4:c.187del	19:11100341:GT:G	frameshift_variant	LDLR
NM_000527.4:c.1886del	19:11120128:AT:A	frameshift_variant	LDLR
NM_000527.4:c.1911del	19:11120155:TC:T	frameshift_variant	LDLR
NM_000527.4:c.2023G>A	19:11120405:G:A	missense_variant	LDLR
NM_000527.4:c.2043C>A	19:11120425:C:A	stop_gained	LDLR
NM_000527.4:c.2061dup	19:11120442:T:TC	frameshift_variant	LDLR
NM_000527.4:c.2259dup	19:11123291:C:CT	frameshift_variant	LDLR
NM_000527.4:c.259T>G	19:11102732:T:G	missense_variant	LDLR
NM_000527.4:c.269A>G	19:11102742:A:G	missense_variant	LDLR
NM_000527.4:c.301G>A	19:11102774:G:A	missense_variant	LDLR
NM_000527.4:c.313+2T>C	19:11102788:T:C	splice_donor_variant	LDLR
NM_000527.4:c.400T>C	19:11105306:T:C	missense_variant	LDLR
NM_000527.4:c.420G>C	19:11105326:G:C	missense_variant	LDLR
NM_000527.4:c.502G>A	19:11105408:G:A	missense_variant	LDLR
NM_000527.4:c.589T>G	19:11105495:T:G	missense_variant	LDLR
NM_000527.4:c.653del	19:11105557:TG:T	frameshift_variant	LDLR
NM_000527.4:c.662A>G	19:11105568:A:G	missense_variant	LDLR
NM_000527.4:c.68-2A>G	19:11100221:A:G	splice_acceptor_variant	LDLR
NM_000527.4:c.680_681del	19:11105585:GAC:G	frameshift_variant	LDLR
NM_000527.4:c.682G>T	19:11105588:G:T	stop_gained	LDLR
NM_000527.4:c.761A>C	19:11106631:A:C	missense_variant	LDLR
NM_000527.4:c.820del	19:11107393:GA:G	frameshift_variant&splice_region_variant	LDLR
NM_000527.4:c.881_882del	19:11107453:CAA:C	frameshift_variant	LDLR
NM_000527.4:c.912C>G	19:11107486:C:G	missense_variant	LDLR
NM_000527.4:c.949G>A	19:11110660:G:A	missense_variant	LDLR
NM_000527.4:c.97C>T	19:11100252:C:T	stop_gained	LDLR
NM_005912.2:c.105C>A	18:60372245:G:T	stop_gained	MC4R
NM_005912.2:c.127C>T	18:60372223:G:A	stop_gained	MC4R
NM_005912.2:c.181G>A	18:60372169:C:T	missense_variant	MC4R
NM_005912.2:c.343_344del	18:60372005:CTG:C	frameshift_variant	MC4R
NM_005912.2:c.418del	18:60371931:AG:A	frameshift_variant	MC4R
NM_005912.2:c.48dup	18:60372301:T:TC	frameshift_variant	MC4R
NM_005912.2:c.523del	18:60371826:GC:G	frameshift_variant	MC4R
NM_005912.2:c.418del	18:60371715:TAGAG:T	frameshift_variant	MC4R
NM_005912.2:c.706del	18:60371643:CG:C	frameshift_variant	MC4R
NM_005912.2:c.919C>T	18:60371431:G:A	stop_gained	MC4R
NM_174936.3:c.1134C>A	1:55057468:C:A	stop_gained	PCSK9
NM_174936.3:c.1324_1331del	1:55058178:GGCCGCCCT:G	frameshift_variant	PCSK9
NM_174936.3:c.189del	1:55040024:AC:A	frameshift_variant	PCSK9
NM_174936.3:c.202del	1:55040038:CG:C	frameshift_variant	PCSK9
NM_174936.3:c.207+2T>C	1:55040046:T:C	splice_donor_variant	PCSK9
NM_174936.3:c.242del	1:55043876:GT:G	frameshift_variant	PCSK9
NM_174936.3:c.399+2T>C	1:55044036:T:C	splice_donor_variant	PCSK9
NM_174936.3:c.400-2A>C	1:55046521:A:C	splice_acceptor_variant	PCSK9
NM_174936.3:c.426C>G	1:55046549:C:G	stop_gained	PCSK9
NM_174936.3:c.467G>A	1:55046590:G:A	stop_gained	PCSK9
NM_174936.3:c.65_66insG	1:55039902:T:TG	frameshift_variant	PCSK9
NM_174936.3:c.657+1G>T	1:55052412:G:T	splice_donor_variant	PCSK9
NM_174936.3:c.697del	1:55052685:AG:A	frameshift_variant	PCSK9
NM_174936.3:c.713dup	1:55052704:G:GA	frameshift_variant	PCSK9
NM_174936.3:c.755del	1:55052746:GT:G	frameshift_variant	PCSK9
NM_174936.3:c.772A>T	1:55052764:A:T	stop_gained	PCSK9
NM_174936.3:c.89_92dup	1:55039925:G:GCGCA	frameshift_variant	PCSK9
NM_174936.3:c.969C>A	1:55056162:C:A	stop_gained	PCSK9
